# Supplementary material for: Enhancing Astaxanthin Production in Paracoccus marcusii Using an Integrated Strategy: Breeding a Novel Mutant and Fermentation Optimization
Source: Mar Drugs. 2026 Jan 1;24(1):19. doi: 10.3390/md24010019 (PMC12842758; doi:10.3390/md24010019)
Supplement: Supplementary file 1 [file marinedrugs-24-00019-s001.zip]

Archive with 1 entries (1 files):
- marinedrugs-4064291-supplementary.pdf
